# Supplementary material for: Epigenetic Functions of Smchd1 Repress Gene Clusters on the Inactive X Chromosome and on Autosomes
Source: Mol Cell Biol. 2013 Aug;33(16):3150–65. doi: 10.1128/MCB.00145-13 (PMC3753908; doi:10.1128/MCB.00145-13)
Supplement: Supplemental material [file MCB.00145-13_zmb999100069sd1.xlsx]

## Sheet: Information
	Supplemental material.
	List of 215 differentially expressed probesets between female wild type and mutant embryos on Affymetrix Mouse Genome 430 2.0 array.
	Afymetrix probesets ID are listed with the ID of the overlapping Ensembl gene, the expression fold change between wild type and mutant, the adjusted p-value (p<0.3) and the gene symbol.
	Autosomal and X-linked gene clusters are highlighted.

## Sheet: differentially expressed
Affymetrix Probeset ID	Chr	Ensembl gene ID	Mutant(1)	Mutant(2)	Mutant(3)	Wildtype (1)	Wildtype (2)	Wildtype (3)	fold-change (log base 2)	actual change	unadjusted p-value	BH-adjusted p-value (false discovery rate)	Gene symbol
1451511_at	1	ENSMUSG00000041426	4.38625	4.34905	4.01121	4.94445	5.15205	4.93285	-0.760949	0.590108	0.000133574	0.0912777	Hibch
1455123_at	1	ENSMUSG00000033740	6.35037	6.23604	6.26313	6.78464	6.72708	6.77272	-0.478301	0.717822	6.96771e-05	0.0604329	St18
1434471_at	1	ENSMUSG00000006010	6.95711	6.90653	6.8888	7.255	7.42381	7.36161	-0.42933	0.742607	0.000248835	0.128346	BC003331
1426053_a_at	1	ENSMUSG00000026469	4.69889	4.69402	4.77152	5.28627	5.02309	5.11887	-0.421263	0.746771	0.000801099	0.236146	Xpr1
1421698_a_at	1	ENSMUSG00000026141	3.56631	3.59076	3.7555	4.07201	3.92015	4.1301	-0.403232	0.756162	0.00129489	0.280199	Col19a1
1427074_at	2	ENSMUSG00000027589	8.40337	8.24527	8.27103	8.66928	8.7293	8.9211	-0.46667	0.723633	0.000590386	0.198709	Pcmtd2
1448482_at	3	ENSMUSG00000053897	7.02042	6.89453	6.74932	7.24848	7.36685	7.25357	-0.401547	0.757046	0.00138094	0.283098	Slc39a8
1456464_x_at	3	ENSMUSG00000068923	8.58296	8.64923	8.79198	9.10719	8.9918	9.05031	-0.375045	0.771081	0.00112664	0.26943	Syt11
1420859_at	3	ENSMUSG00000027499	8.43606	8.55979	8.39535	8.89158	8.80899	8.79877	-0.36938	0.774115	0.000789915	0.234381	Pkia
1437540_at	3	ENSMUSG00000036853	6.73106	6.63636	6.7286	7.03345	7.12983	7.02604	-0.364437	0.776772	0.000577746	0.197401	Mcoln3
1435399_at	3	ENSMUSG00000050315	5.81144	5.74581	5.74137	6.0511	6.1479	6.10064	-0.333673	0.793513	0.000769055	0.231461	Synpo2
1451132_at	3	ENSMUSG00000042613	7.30688	7.25645	7.40506	7.68011	7.6469	7.64111	-0.333242	0.793751	0.00101849	0.25952	Pbxip1
1421840_at	4	ENSMUSG00000015243	8.34915	8.14597	8.261	8.58595	8.666	8.80296	-0.432928	0.740757	0.00082942	0.24134	Abca1
1422088_at	4	ENSMUSG00000028654	6.02334	6.15989	6.29769	6.64098	6.497	6.63644	-0.431162	0.741664	0.00105721	0.263007	Mycl1
1426063_a_at	4	ENSMUSG00000028214	5.47376	5.61149	5.43851	5.91942	5.88115	5.96004	-0.412288	0.751431	0.000381357	0.154951	Gem
1420665_at	4	ENSMUSG00000028549	5.46821	5.288	5.38324	5.84944	5.69868	5.71296	-0.373878	0.771705	0.00118068	0.271684	Itgb3bp
1422314_at	4	ENSMUSG00000029016	5.60863	5.47861	5.60266	5.84861	5.91596	5.96573	-0.346798	0.786327	0.00105892	0.263007	Clcn6
1430298_at	4	ENSMUSG00000064606	3.58658	3.74841	3.70242	3.99194	4.0792	3.98441	-0.33938	0.790381	0.00132735	0.281055	AK029637
1427081_at	5	ENSMUSG00000046209	5.9998	5.77653	5.73288	6.19848	6.26673	6.281	-0.41233	0.751409	0.00113399	0.26943	A630072M18Rik
1436669_at	6	ENSMUSG00000068299	3.88119	3.97763	3.87658	4.47262	4.154	4.43841	-0.443213	0.735495	0.00147966	0.290148	1700019G17Rik
1438037_at	6	ENSMUSG00000029798	4.58609	4.67293	4.54384	4.95682	4.97448	4.93691	-0.355114	0.781808	0.000565895	0.194828	Herc5
1436473_at	6	ENSMUSG00000030145	6.21538	6.17138	6.17876	6.55515	6.51422	6.47157	-0.325139	0.798222	0.000740149	0.229684	Zfp248
1423284_at	6	ENSMUSG00000032718	4.53579	4.53799	4.60924	4.82504	4.93189	4.87622	-0.316712	0.802898	0.00117267	0.271224	Mansc1
1453739_at	7	ENSMUSG00000030614	5.82483	5.94813	5.7255	6.23423	6.33376	6.33076	-0.466765	0.723585	0.000288735	0.131538	Tmem126b
1449236_at	7	ENSMUSG00000003436	8.86391	8.8996	8.91502	9.35879	9.22735	9.34382	-0.417142	0.748907	0.000220447	0.122745	Dll3
1426442_at	8	ENSMUSG00000031517	4.87821	4.91202	5.10987	5.64807	5.31733	5.4851	-0.516797	0.698922	0.000908538	0.249854	Gpm6a
1424482_at	8	ENSMUSG00000031511	5.16945	5.18369	5.06461	5.42489	5.49207	5.46851	-0.322572	0.799643	0.00114651	0.269432	Arhgef7
1433545_s_at	9	ENSMUSG00000032558	6.84445	6.72954	6.84139	7.17089	7.27901	7.33233	-0.455615	0.729199	0.000217198	0.122448	Nphp3
1435022_at	10	ENSMUSG00000036602	6.56624	6.35954	6.3266	6.84557	6.77134	6.84592	-0.403487	0.756029	0.000984012	0.255057	Alx1
1426083_a_at	10	ENSMUSG00000036478	11.241	11.326	11.3632	11.6187	11.6206	11.6075	-0.305501	0.809161	0.00136233	0.283098	Btg1
1450428_at	11	ENSMUSG00000018698	6.80152	7.25142	7.17076	7.65762	7.57834	7.6141	-0.542119	0.686762	0.00135522	0.283098	Lhx1
1453501_at	11	ENSMUSG00000018973	6.62626	6.63784	6.83605	7.07967	7.1489	7.18584	-0.438087	0.738113	0.000491585	0.180252	Hoxb1
1452289_a_at	11	ENSMUSG00000020707	5.2527	5.33594	5.1271	5.64479	5.76071	5.53946	-0.409737	0.752761	0.00125309	0.280199	Rnf135
1428562_at	11	ENSMUSG00000085148	5.18559	5.0369	4.95807	5.35596	5.49493	5.53365	-0.401325	0.757163	0.00130929	0.280199	2210403K04Rik
1444137_at	11	ENSMUSG00000086851	3.89481	3.77212	3.88389	4.23126	4.14434	4.2044	-0.343062	0.788366	0.000889049	0.245994	A430108G06Rik
1454886_x_at	12	ENSMUSG00000021071	5.95448	6.06354	5.70189	6.29949	6.43051	6.58777	-0.532623	0.691297	0.00129853	0.280199	Trim9
1434249_s_at	12	ENSMUSG00000021071	4.09972	3.90985	3.88955	4.50428	4.33667	4.4077	-0.449842	0.732123	0.000559073	0.194828	Trim9
1431050_at	12	ENSMUSG00000021180	4.83155	4.81875	4.50426	5.09714	5.20438	5.25516	-0.467373	0.72328	0.00153902	0.297204	Rps6ka5
1451533_at	12	ENSMUSG00000037594	5.26753	5.21215	5.18749	5.77862	5.53784	5.7179	-0.45573	0.729141	0.000395665	0.159329	BC022687
1438110_at	12	ENSMUSG00000033454	6.0916	6.10745	6.07612	6.33109	6.5516	6.57861	-0.395373	0.760293	0.00111622	0.26943	Zbtb1
1444015_at	12	ENSMUSG00000021111	6.42494	6.46358	6.50213	6.864	6.79592	6.86391	-0.377728	0.769649	0.000300839	0.132172	Papola
1428260_at	12	ENSMUSG00000021066	7.16591	7.14658	7.13676	7.44892	7.43119	7.57601	-0.335623	0.792442	0.00100774	0.258239	Atl1
1440125_at	13	ENSMUSG00000021510	4.18442	4.13075	4.21664	4.43983	4.71003	4.70796	-0.442006	0.73611	0.000934256	0.250912	A530054K11Rik
1416444_at	13	ENSMUSG00000021364	7.9394	7.85053	7.71867	8.18825	8.257	8.30125	-0.412635	0.75125	0.000655571	0.214253	Elovl2
1433474_at	13	ENSMUSG00000034488	6.50437	6.55261	6.38987	6.80644	6.83119	6.89354	-0.361438	0.778388	0.000826231	0.24134	Edil3
1436189_at	13	ENSMUSG00000046949	4.25278	4.21718	4.29333	4.63772	4.48898	4.63997	-0.334457	0.793083	0.00134321	0.283085	Nqo2
1442445_at	14	ENSMUSG00000034731	3.59479	3.44976	3.50528	3.92999	3.88504	3.90574	-0.390315	0.762963	0.000347628	0.145785	Dgkh
1455872_at	14	ENSMUSG00000035095	5.61013	5.57788	5.5859	5.91629	5.9184	5.99102	-0.350599	0.784258	0.000437131	0.167076	Fam167a
1439259_x_at	14	ENSMUSG00000040997	9.74967	9.72773	9.62698	9.96253	10.051	10.1073	-0.33879	0.790704	0.00132529	0.281055	Abhd4
1423852_at	14	ENSMUSG00000044461	8.0391	8.10813	7.99574	8.44846	8.37971	8.31366	-0.332954	0.793909	0.00122165	0.276873	Shisa2
1422606_at	15	ENSMUSG00000058914	6.51015	6.51015	6.48632	7.41564	7.55353	7.45457	-0.972375	0.509666	3.35183e-07	0.00199253	C1qtnf3
1457011_at	15		4.98345	4.8569	4.60748	5.40744	5.44289	5.49349	-0.631994	0.645284	0.000184333	0.110848	intergenic
1434144_s_at	15	ENSMUSG00000022359	7.6141	7.66609	7.50881	7.97394	7.98537	7.94415	-0.371484	0.772987	0.000546429	0.193873	Wdyhv1
1431464_a_at	16	ENSMUSG00000022711	6.02293	6.01828	5.87173	6.3679	6.3407	6.46395	-0.419871	0.747491	0.000401246	0.160147	Pmm2
1429502_at	16	ENSMUSG00000032932	7.50296	7.4598	7.69006	7.93149	7.89692	8.05973	-0.411778	0.751697	0.00113505	0.26943	Hspa13
1428251_at	17	ENSMUSG00000024054	7.74875	7.64646	7.39595	10.3719	10.4795	10.4986	-2.85293	0.138415	1.34675e-09	6.07396e-05	Smchd1
1456242_at	17	ENSMUSG00000079471	4.76583	4.81165	4.8002	5.184	5.16691	5.08318	-0.352134	0.783424	0.000512698	0.186477	Gm7325
1418155_at	18	ENSMUSG00000024471	4.21416	4.28704	4.33841	4.57966	4.75483	4.81005	-0.434978	0.739705	0.000587489	0.198709	Myot
1436870_s_at	19	ENSMUSG00000025083	4.75242	4.78937	4.84948	5.1375	5.33429	5.35925	-0.479926	0.717014	0.000273277	0.131118	Afap1l2
1425650_at	19	ENSMUSG00000024642	4.77103	4.85022	4.86972	5.11668	5.2583	5.31593	-0.399977	0.75787	0.000650917	0.214253	Tle4
1432052_at	19	ENSMUSG00000034321	5.78083	5.77895	5.82348	6.13852	6.11455	6.22937	-0.366391	0.775721	0.000437872	0.167076	Exosc1
1452811_at	1	ENSMUSG00000026192	8.34156	8.38868	8.22355	7.9988	7.98963	7.95166	0.337903	1.26392	0.0011257	0.26943	Atic
1449002_at	1	ENSMUSG00000041801	8.685	8.77109	8.99412	8.308	8.36954	8.4652	0.435825	1.35268	0.00145528	0.289139	Phlda3
1458079_at	1	ENSMUSG00000005501	5.09594	5.10585	4.96324	4.63073	4.57531	4.36635	0.530879	1.44481	0.000271851	0.131118	Usp40
1458847_at	1	ENSMUSG00000034066	4.67453	5.02402	4.51187	4.16744	4.15436	4.16109	0.575844	1.49055	0.00131088	0.280199	Farp2
1434575_at	2	ENSMUSG00000027624	5.83317	5.77332	5.81553	5.54743	5.51553	5.49311	0.288649	1.2215	0.00145267	0.289139	Epb4.1l1
1435044_at	2	ENSMUSG00000053552	5.16878	5.27271	5.2131	4.96886	4.7648	4.83449	0.362147	1.28534	0.00125715	0.280199	Ebf4
1443214_at	2	ENSMUSG00000041762	3.84983	3.64608	3.74343	3.2706	3.42416	3.38448	0.386701	1.3074	0.00109906	0.269394	Gpr155
1418289_at	3	ENSMUSG00000004891	6.60681	6.70029	6.57255	6.33908	6.30073	6.13013	0.369904	1.29227	0.00145216	0.289139	Nes
1446321_at	4		4.26857	4.1209	4.25469	3.74829	3.89964	3.8808	0.371812	1.29398	0.00106247	0.263007	Intergenic
1451355_at	4	ENSMUSG00000038007	7.1937	7.13293	6.95578	6.62328	6.41335	6.60858	0.545734	1.45976	0.00028192	0.131538	Acer2
1416114_at	5	ENSMUSG00000029309	9.46744	9.40374	9.46281	9.01936	8.95227	9.10377	0.419529	1.33749	0.000244319	0.128128	Sparcl1
1454881_s_at	5	ENSMUSG00000042985	8.37612	8.81955	8.77066	8.06134	8.14577	8.0348	0.57481	1.48948	0.00106565	0.263007	Upk3b
1418097_a_at	5	ENSMUSG00000033467	8.85164	8.65546	8.79597	7.44926	7.5183	7.70815	1.20912	2.31196	6.83252e-07	0.0029009	Crlf2
1445268_at	6	ENSMUSG00000025607	7.68624	7.62915	7.68891	7.34165	7.27361	7.39155	0.332494	1.25919	0.000864944	0.241959	Copg2
1449145_a_at	6	ENSMUSG00000007655	8.44694	8.66716	8.65895	7.94028	8.11439	8.21782	0.500186	1.4144	0.000743528	0.229684	Cav1
1422536_at	7	ENSMUSG00000035458	8.20483	8.2692	8.23172	7.9172	7.81528	7.88633	0.362312	1.28548	0.000440833	0.167076	Tnni3
1421093_at	7	ENSMUSG00000030495	5.27053	5.24666	5.3943	5.0305	4.9107	4.83134	0.379648	1.30102	0.00119391	0.273333	Slc7a10
1435275_at	7	ENSMUSG00000051811	8.89487	9.03723	8.95769	8.33831	8.5607	8.63511	0.451886	1.36783	0.000979416	0.255057	Cox6b2
1417217_at	7	ENSMUSG00000056972	8.0383	8.20043	7.90839	7.39785	7.63723	7.36758	0.581485	1.49639	0.000423524	0.165704	Magel2
1435382_at	7	ENSMUSG00000033585	12.5103	12.5799	12.3678	11.9324	11.9473	12.0043	0.524688	1.43862	9.95769e-05	0.0724358	Ndn
1435383_x_at	7	ENSMUSG00000033585	12.8946	12.9671	12.9294	12.1186	12.2987	12.2615	0.704134	1.62917	8.2501e-06	0.0178757	Ndn
1415923_at	7	ENSMUSG00000033585	12.371	12.4993	12.3214	11.6894	11.5324	11.5727	0.799041	1.73994	5.29351e-06	0.0135334	Ndn
1455792_x_at	7	ENSMUSG00000033585	12.829	12.8825	12.8619	11.9251	11.9656	11.9846	0.899359	1.86524	3.53434e-07	0.00199253	Ndn
1437853_x_at	7	ENSMUSG00000033585	12.5213	12.575	12.6626	11.5796	11.6794	11.6031	0.965652	1.95295	5.08253e-07	0.00254697	Ndn
1420406_at	7	ENSMUSG00000070526	6.91896	6.59428	6.32282	5.74552	5.91493	5.77731	0.799434	1.74042	0.000380118	0.154951	Peg12
1418160_at	7	ENSMUSG00000070527	7.45515	7.77881	7.55986	6.7179	6.80378	6.78027	0.830625	1.77846	1.36484e-05	0.0246222	Mkrn3
1441416_at	8	ENSMUSG00000037940	3.73954	3.7133	3.72475	3.43682	3.42111	3.41792	0.300582	1.23164	0.000924828	0.250912	Inpp4b
1443443_at	9	ENSMUSG00000032238	4.12185	4.20924	4.26809	3.89504	3.85158	3.80094	0.350542	1.27504	0.000869101	0.241959	Rora
1418722_at	9	ENSMUSG00000032484	5.14613	5.08597	5.24554	4.78182	4.85572	4.76185	0.359416	1.28291	0.000851086	0.241959	Ngp
1429489_at	10	ENSMUSG00000047417	7.03168	6.96678	6.92081	6.64051	6.68011	6.62714	0.323837	1.25166	0.000930053	0.250912	Rexo1
1450906_at	10	ENSMUSG00000074785	5.58816	5.56947	5.51747	4.9849	5.01744	4.68025	0.664166	1.58465	0.000111574	0.0786265	Plxnc1
1427708_a_at	11	ENSMUSG00000009073	4.88627	5.06733	4.89954	4.59768	4.59317	4.63403	0.342752	1.26817	0.00137018	0.283098	Nf2
1417156_at	11	ENSMUSG00000020911	7.92856	8.07037	8.08564	7.4619	7.70408	7.59268	0.441969	1.35846	0.000713441	0.225208	Krt19
1450017_at	11	ENSMUSG00000020326	8.57965	8.87369	8.86733	8.09966	8.05191	8.06889	0.700072	1.62459	4.72582e-05	0.0479408	Ccng1
1420827_a_at	11	ENSMUSG00000020326	10.1165	10.2443	10.0478	9.3573	9.42434	9.46174	0.721741	1.64917	8.99117e-06	0.0178757	Ccng1
1450016_at	11	ENSMUSG00000020326	8.68027	8.98847	8.68553	7.97632	7.96723	8.10652	0.768066	1.70298	4.20913e-05	0.0451991	Ccng1
1447901_x_at	11	ENSMUSG00000023764	6.3159	6.47389	6.11322	5.88462	5.72385	5.80791	0.495543	1.40985	0.000976733	0.255057	Sfi1
1435425_at	11	ENSMUSG00000023764	6.80629	6.85323	6.80546	6.20343	6.3055	6.2388	0.572415	1.48701	1.5824e-05	0.0274492	Sfi1
1426787_at	11	ENSMUSG00000023764	6.23384	6.44679	6.05701	5.62473	5.42618	5.48362	0.73437	1.66367	0.000110176	0.0786265	Sfi1
1426387_x_at	11	ENSMUSG00000023764	9.94261	10.2764	9.78676	8.41685	8.20769	8.36718	1.67137	3.18516	7.07521e-07	0.0029009	Sfi1
1435426_s_at	11	ENSMUSG00000023764	5.96454	6.54483	5.68933	4.00489	4.14856	4.21645	1.94293	3.84487	5.9158e-06	0.0140426	Sfi1
1434975_x_at	11	ENSMUSG00000023764	10.8328	10.9927	10.6194	8.56432	8.51446	8.61429	2.25059	4.75878	9.27077e-09	0.000209061	Sfi1
1436944_x_at	11	ENSMUSG00000023764	10.6334	10.7349	10.2712	8.11808	8.03856	8.05485	2.47597	5.56339	1.6623e-08	0.000249905	Sfi1
1451181_at	12	ENSMUSG00000049036	6.0775	5.99098	6.03759	5.65417	5.65745	5.78836	0.335368	1.2617	0.00116472	0.270773	Tmem121
1426278_at	12	ENSMUSG00000079017	4.44111	4.40196	4.44111	4.09693	3.91797	4.1651	0.368058	1.29061	0.00150489	0.293818	Ifi27l2a
1453210_at	12	ENSMUSG00000073197	6.40806	6.51303	6.38524	5.99657	6.0591	6.04747	0.401063	1.32048	0.000284953	0.131538	5730507C01Rik
1420098_s_at	13	ENSMUSG00000038518	4.43313	4.39923	4.34807	3.96934	4.11422	4.03514	0.353914	1.27802	0.000769809	0.231461	Jarid2
1448929_at	13	ENSMUSG00000039109	7.31406	7.38874	7.17408	6.36673	6.55511	6.89222	0.687605	1.61061	0.000673252	0.218448	F13a1
1447836_x_at	13		6.19166	5.96967	5.96967	5.61761	5.45317	5.49902	0.520402	1.43436	0.000265815	0.131118	intergenic
1418740_at	14	ENSMUSG00000034913	5.86629	5.73069	5.69498	5.34555	5.41554	5.40976	0.373704	1.29568	0.000714059	0.225208	Spert
1419712_at	14	ENSMUSG00000068758	6.14233	6.20807	6.36672	5.82926	5.83194	5.6975	0.452809	1.3687	0.00048236	0.178319	Il3ra
1430641_at	15	ENSMUSG00000055748	4.79189	4.64083	4.88108	4.32918	4.42082	4.31856	0.415079	1.33337	0.000768558	0.231461	Gsdmc4
1418580_at	16	ENSMUSG00000033355	5.42024	5.17315	5.19615	4.48015	4.52897	4.80199	0.659477	1.57951	0.000236768	0.128128	Rtp4
1420798_s_at	18	ENSMUSG00000007440	6.1914	6.83823	6.74695	5.2056	5.37736	5.45085	1.24759	2.37445	4.68427e-05	0.0479408	Pcdha8
1424341_s_at	18	ENSMUSG00000007440	4.99264	5.47697	5.73339	4.07574	4.29591	4.06325	1.25603	2.38838	6.88264e-05	0.0604329	PcdhaC2
1420429_at	18	ENSMUSG00000045498	5.81058	6.00256	5.83639	4.95725	4.8757	5.09628	0.906764	1.87484	4.33903e-06	0.0130463	Pcdhb3
1450270_at	18	ENSMUSG00000051486	4.76486	4.81076	4.95016	4.39022	4.38605	4.24816	0.500453	1.41466	0.000181644	0.110848	Pcdhb11
1456710_at	18	ENSMUSG00000051486	4.05848	4.26508	4.06344	3.41748	3.54113	3.37637	0.684004	1.60659	3.08866e-05	0.040971	Pcdhb11
1441358_at	18	ENSMUSG00000047910	4.9656	4.85786	4.86181	4.50044	4.2462	4.33581	0.534268	1.44821	0.000170902	0.110112	Pcdhb16
1441994_at	18	ENSMUSG00000047910	5.39447	5.99953	5.02816	4.27586	4.42888	4.10652	1.20363	2.30318	0.000476437	0.177585	Pcdhb16
1420443_at	18	ENSMUSG00000043313	5.43385	5.65444	5.41592	4.8911	4.69794	4.65066	0.754836	1.68744	3.86097e-05	0.0435539	Pcdhb19
1449583_at	18	ENSMUSG00000046191	5.68676	6.17604	6.25514	5.06017	4.8756	5.50718	0.891663	1.85531	0.00141823	0.288124	Pcdhb20
1420422_at	18	ENSMUSG00000044022	6.5015	6.76629	6.45185	5.1506	5.04071	5.09798	1.47679	2.78329	1.80832e-07	0.00199253	Pcdhb21
1418941_at	18	ENSMUSG00000073591	6.71956	6.92468	6.64976	5.35267	5.25423	5.47169	1.40513	2.64842	2.83061e-07	0.00199253	Pcdhb22
1452378_at	19	ENSMUSG00000092341	5.49938	5.54072	5.39446	5.15257	5.11435	5.11371	0.351313	1.27572	0.000727283	0.227786	Malat1
1420703_at	19	ENSMUSG00000059326	7.40305	7.54996	7.14377	6.86749	6.7083	6.88687	0.544701	1.45872	0.000979467	0.255057	Csf2ra
1453865_a_at	X	ENSMUSG00000031154	8.93553	8.98338	9.09476	8.63106	8.62114	8.6053	0.385391	1.30621	0.000426191	0.165704	Otud5	X gene cluster 1
1435573_at	X	ENSMUSG00000031154	8.36434	8.40585	8.46957	8.01491	7.89633	8.05471	0.4246	1.3422	0.00030185	0.132172	Otud5
1436664_a_at	X	ENSMUSG00000031156	6.76417	6.88976	6.86861	6.48351	6.3521	6.49512	0.397267	1.31701	0.000537932	0.193873	Slc35a2
1457024_x_at	X	ENSMUSG00000031156	7.30643	7.34514	7.45963	6.89278	6.94662	6.91137	0.453477	1.36934	0.000143102	0.0959969	Slc35a2
1439433_a_at	X	ENSMUSG00000031156	7.97109	7.94514	8.02221	7.39589	7.59172	7.53551	0.471771	1.38681	0.00018245	0.110848	Slc35a2
1417731_at	X	ENSMUSG00000031157	10.0324	9.97455	10.1283	9.4869	9.61351	9.61538	0.473137	1.38812	0.000174094	0.110589	Pqbp1
1456086_x_at	X	ENSMUSG00000031157	10.7995	10.8334	10.919	10.2986	10.3198	10.3673	0.522059	1.436	3.95936e-05	0.0435539	Pqbp1
1438656_x_at	X	ENSMUSG00000031158	10.4189	10.4876	10.5178	10.0615	10.0765	9.9903	0.432031	1.34913	0.000148101	0.0968047	Timm17b
1448928_at	X	ENSMUSG00000031161	9.8564	9.93752	9.99131	9.64184	9.52764	9.62802	0.329244	1.25635	0.00141568	0.288124	Hdac6
1432236_a_at	X	ENSMUSG00000039231	9.06066	9.06523	9.26587	8.71682	8.61433	8.66883	0.463931	1.3793	0.000321147	0.137943	Suv39h1
1427382_a_at	X	ENSMUSG00000039231	10.3039	10.3347	10.3009	9.69622	9.80106	9.77972	0.554145	1.4683	2.01583e-05	0.0317669	Suv39h1
1417099_at	X	ENSMUSG00000031171	9.84299	9.74399	9.9548	9.40461	9.5118	9.52994	0.365141	1.28801	0.00144648	0.289139	Ftsj1
1454622_at	X	ENSMUSG00000031170	8.35401	8.17439	8.10037	7.10111	7.75531	7.42188	0.783492	1.72129	0.00084961	0.241959	Slc38a5
1424215_at	X	ENSMUSG00000025040	9.77707	9.7739	9.8445	9.45289	9.386	9.50868	0.3493	1.27394	0.000685372	0.219597	Fundc1
1416056_a_at	X	ENSMUSG00000031059	12.7328	12.6939	12.7174	12.2284	12.2835	12.2285	0.467892	1.38309	5.1763e-05	0.0497886	Ndufb11	X gene cluster 2
1455911_x_at	X	ENSMUSG00000031059	12.3606	12.3822	12.4146	11.9208	11.9654	11.9518	0.439773	1.35639	7.95202e-05	0.065208	Ndufb11
1416057_at	X	ENSMUSG00000031059	12.2237	12.3396	12.494	11.8421	11.8568	11.8406	0.505906	1.42002	0.000212846	0.121513	Ndufb11
1448116_at	X	ENSMUSG00000001924	12.1186	12.2817	12.4004	11.8157	11.7503	11.7185	0.505377	1.41949	0.000297342	0.132172	Uba1
1415956_a_at	X	ENSMUSG00000031065	9.68274	9.96409	9.94335	9.33986	9.26318	9.35035	0.545595	1.45962	0.000243102	0.128128	Pctk1/Cdk16
1438625_s_at	X	ENSMUSG00000031065	12.019	12.0108	12.1496	11.4453	11.5243	11.5397	0.556738	1.47094	3.91923e-05	0.0435539	Pctk1/Cdk16
1460169_a_at	X	ENSMUSG00000031065	9.73827	9.94384	9.95734	9.37901	9.33083	9.13231	0.599097	1.51477	0.00018208	0.110848	Pctk1/Cdk16
1426539_at	X	ENSMUSG00000031066	9.53046	9.89617	9.68183	9.29328	9.10242	9.2598	0.484316	1.39892	0.00144588	0.289139	Usp11
1435566_s_at	X	ENSMUSG00000001127	8.81377	8.91992	8.91864	8.40447	8.56871	8.55246	0.375559	1.29734	0.000862905	0.241959	Araf
1426602_at	X	ENSMUSG00000001127	8.64454	8.72252	8.65518	8.40718	8.3519	8.38306	0.293366	1.2255	0.00146999	0.289757	Araf
1435662_at	X	ENSMUSG00000016409	9.34258	9.53302	9.37995	8.73837	8.72405	8.82988	0.654412	1.57397	2.04262e-05	0.0317669	Nkap	X gene cluster 3
1419763_at	X	ENSMUSG00000016409	4.57076	4.62208	4.65476	4.10471	4.04056	4.36634	0.445328	1.36162	0.00126119	0.280199	Nkap
1422241_a_at	X	ENSMUSG00000016427	12.3691	12.4264	12.4274	12.0217	12.0349	12.038	0.376094	1.29782	0.000237684	0.128128	Ndufa1
1424837_at	X	ENSMUSG00000036537	8.20831	8.18716	8.19693	7.80139	7.79495	7.92576	0.356768	1.28055	0.000610187	0.203852	Rnf113a1
1434022_at	X	ENSMUSG00000048047	10.6261	10.5806	10.5919	10.066	10.1808	10.1641	0.462534	1.37796	8.77861e-05	0.0694593	Zbtb33
1417454_at	X	ENSMUSG00000031095	11.1677	11.1389	11.1664	10.8277	10.7834	10.8058	0.352003	1.27633	0.000350318	0.145785	Cul4b	X gene cluster 4
1425018_at	X	ENSMUSG00000000355	10.917	10.9431	10.8877	10.3682	10.4983	10.5395	0.447282	1.36347	0.000191896	0.113878	Mcts1
1438736_at	X	ENSMUSG00000037475	9.24766	9.2972	9.01761	8.74596	8.85477	8.64928	0.437485	1.35424	0.00151394	0.294311	Thoc2	X gene cluster 5
1437533_at	X	ENSMUSG00000025860	10.5768	10.4272	10.5222	10.142	10.1524	10.1021	0.376524	1.29821	0.000474606	0.177585	Xiap
1421849_at	X	ENSMUSG00000025862	10.8229	10.7745	10.8054	10.3971	10.474	10.406	0.375189	1.29701	0.00028708	0.131538	Stag2
1435099_at	X	ENSMUSG00000063785	9.91272	9.81048	9.95357	9.44152	9.41127	9.52762	0.432121	1.34922	0.000252651	0.128346	Utp14a
1424705_at	X	ENSMUSG00000031107	8.37434	8.31352	8.21717	7.83164	7.8675	7.94833	0.419187	1.33717	0.000338683	0.144103	Rbmx2
1450990_at	X	ENSMUSG00000055653	11.9151	12.0046	11.6414	10.7085	10.9392	10.6188	1.09817	2.14082	1.13323e-05	0.0212958	Gpc3
1448736_a_at	X	ENSMUSG00000025630	10.7404	10.6274	10.6398	10.1571	10.1652	10.2439	0.480476	1.3952	8.40185e-05	0.0676664	Hprt
1436706_at	X	ENSMUSG00000061273	8.57535	8.63803	8.74578	8.00531	8.1269	8.14886	0.559361	1.47362	6.46512e-05	0.0583167	Mmgt1
1436705_at	X	ENSMUSG00000061273	10.5667	10.536	10.5795	9.95381	9.97451	9.99249	0.587095	1.50222	8.69362e-06	0.0178757	Mmgt1
1454760_at	X	ENSMUSG00000067873	10.9995	11.0867	10.8458	10.5532	10.6198	10.5858	0.391079	1.31137	0.000960507	0.255057	Htatsf1
1434233_at	X	ENSMUSG00000073131	8.78594	9.03977	8.74604	8.4081	8.43317	8.41097	0.439838	1.35645	0.000934642	0.250912	Vma21
1416789_at	X	ENSMUSG00000002010	11.4136	11.3464	11.3117	10.8431	10.8674	10.9311	0.476718	1.39157	7.39617e-05	0.0617731	Idh3g	X gene cluster 6
1416788_a_at	X	ENSMUSG00000002010	11.1598	11.1226	11.1304	10.6512	10.6265	10.6697	0.488495	1.40298	3.45667e-05	0.0435539	Idh3g
1448524_s_at	X	ENSMUSG00000002014	10.8259	10.7913	10.9457	10.2136	10.3616	10.3685	0.539742	1.45371	9.08649e-05	0.0694593	Ssr4
1417118_a_at	X	ENSMUSG00000031388	10.286	10.2934	10.5015	9.90379	9.93092	9.96773	0.426128	1.34362	0.000550226	0.193873	Naa10
1449266_at	X	ENSMUSG00000031393	7.04298	7.03067	7.10242	6.66442	6.74317	6.78839	0.326696	1.25414	0.00106005	0.263007	Mecp2
1426677_at	X	ENSMUSG00000031328	11.0817	11.2266	11.2703	10.6741	10.6206	10.6658	0.539395	1.45336	6.20463e-05	0.0571092	Flna
1417357_at	X	ENSMUSG00000001964	11.0524	11.115	11.2459	10.4225	10.4732	10.3753	0.714082	1.64044	9.11603e-06	0.0178757	Emd
1416207_at	X	ENSMUSG00000009995	9.54753	9.7192	9.6849	8.94798	9.00042	9.09779	0.635144	1.55309	2.70712e-05	0.0373498	Taz
1449622_s_at	X	ENSMUSG00000019087	10.4709	10.595	10.595	9.84363	9.80108	9.84882	0.722467	1.65	3.76879e-06	0.0121412	Atp6ap1
1451070_at	X	ENSMUSG00000015291	10.7801	11.12	10.8445	10.3581	10.3327	10.3412	0.570845	1.48539	0.000264382	0.131118	GdiI
1419516_at	X	ENSMUSG00000001962	10.2299	10.2273	10.2699	9.55507	9.55236	9.63696	0.660926	1.5811	4.85254e-06	0.0135334	Fam50a
1424538_at	X	ENSMUSG00000015290	9.80427	9.83971	9.95831	9.27772	9.42014	9.39441	0.503341	1.41749	0.000122589	0.08506	Ubl4
1424539_at	X	ENSMUSG00000015290	9.63645	9.65768	9.74778	9.05854	9.05764	9.16082	0.588306	1.50348	2.12225e-05	0.0319052	Ubl4
1435646_at	X	ENSMUSG00000004221	7.48559	7.49762	7.42271	6.97486	7.12339	6.81303	0.498213	1.41246	0.000416569	0.164804	Ikbkg
1454690_at	X	ENSMUSG00000004221	7.94747	7.97877	7.98298	7.44915	7.38471	7.43514	0.546736	1.46078	1.6619e-05	0.0277605	Ikbkg
1440085_at	X	ENSMUSG00000034457	5.70923	5.94746	5.60155	4.64962	4.65608	4.61444	1.1127	2.1625	1.73404e-06	0.00651725	Eda2r
1426449_a_at	X	ENSMUSG00000034403	10.1361	10.2121	10.4491	9.73954	9.78331	9.81242	0.48733	1.40185	0.000564923	0.194828	Pja1
1426448_at	X	ENSMUSG00000034403	9.61408	9.56205	9.48771	8.89973	9.02175	9.05758	0.561593	1.4759	4.78334e-05	0.0479408	Pja1
1460737_at	X	ENSMUSG00000031221	9.53881	9.51895	9.58261	8.92543	9.13977	9.14609	0.47636	1.39123	0.000279757	0.131538	Igbp1	X gene cluster 7
1420000_s_at	X	ENSMUSG00000031221	10.9305	10.9549	10.8842	10.3937	10.4727	10.516	0.462381	1.37781	9.69804e-05	0.0722077	Igbp1
1450692_at	X	ENSMUSG00000034311	9.40851	9.37811	9.35847	9.04195	9.07731	9.10656	0.306423	1.23664	0.000996681	0.256865	Kif4
1421797_a_at	X	ENSMUSG00000046032	8.99129	8.98613	9.13776	8.60034	8.68647	8.70457	0.374599	1.29648	0.000765677	0.231461	Snx12
1454807_a_at	X	ENSMUSG00000046032	9.84091	9.87049	9.89793	9.38538	9.35703	9.33222	0.511568	1.4256	2.73285e-05	0.0373498	Snx12
1425585_at	X	ENSMUSG00000079487	8.88544	8.97083	9.00755	8.52143	8.47792	8.61102	0.417817	1.3359	0.00029939	0.132172	Med12
1455017_a_at	X	ENSMUSG00000031310	6.45746	6.14342	6.34205	5.86334	5.90664	5.89336	0.426526	1.34399	0.00114782	0.269432	Zmym3
1448103_s_at	X	ENSMUSG00000031311	13.6238	13.6203	13.6417	13.1924	13.1681	13.2093	0.438725	1.35541	7.23488e-05	0.0615661	Nono
1455513_at	X	ENSMUSG00000031314	8.93049	8.99399	8.63793	8.00684	8.01188	8.13571	0.802662	1.74432	3.91794e-05	0.0435539	Taf1
1425517_s_at	X	ENSMUSG00000034160	9.56883	9.73702	9.44138	9.07939	9.08348	8.97284	0.53718	1.45113	0.000253271	0.128346	Ogt
1457073_at	X	ENSMUSG00000034160	6.47713	6.4171	6.08634	5.7911	5.76174	5.91062	0.505706	1.41982	0.00147124	0.289757	Ogt
1451738_at	X	ENSMUSG00000034160	8.72708	8.8775	8.64501	8.13444	8.25748	8.12372	0.577982	1.49276	9.02804e-05	0.0694593	Ogt
1456765_at	X	ENSMUSG00000079481	8.39482	8.61177	8.46693	8.10636	8.07987	8.14083	0.382154	1.30329	0.000866734	0.241959	Nhsl2
1424766_at	X	ENSMUSG00000051220	9.99799	9.80254	9.96444	9.27782	9.27361	9.40814	0.601802	1.51761	5.29238e-05	0.0497886	Ercc6l
1447725_at	X	ENSMUSG00000080056	5.04232	5.11236	4.95347	4.19464	4.16756	4.73276	0.671069	1.59225	0.00156155	0.299692	AK021119_C030034E14Rik
1420946_at	X	ENSMUSG00000031229	7.10559	7.26701	6.78928	6.43097	6.45564	6.22832	0.682315	1.60471	0.000542488	0.193873	Atrx
1424481_s_at	X	ENSMUSG00000072969	4.72588	4.72588	4.85069	4.36624	4.49423	4.40431	0.345886	1.27093	0.00115298	0.269432	Armcx5
1454741_s_at	X	ENSMUSG00000047045	9.59811	9.70194	9.5565	9.26187	9.26699	9.35542	0.324087	1.25187	0.001542	0.297204	Tmem164
1424949_at	X	ENSMUSG00000025261	8.12185	8.08348	8.21221	7.39827	7.55523	7.67184	0.597401	1.51299	9.76623e-05	0.0722077	Huwe1	X gene cluster 8
1415703_at	X	ENSMUSG00000025261	10.8867	10.9587	11.0634	10.2768	10.2749	10.4693	0.62922	1.54673	5.29889e-05	0.0497886	Huwe1
1417830_at	X	ENSMUSG00000041133	11.4922	11.5183	11.6808	11.1607	11.0417	11.1467	0.447396	1.36358	0.000352332	0.145785	Smc1a
1417832_at	X	ENSMUSG00000041133	7.89905	8.15877	7.72205	7.26505	7.31873	7.11818	0.692635	1.61623	0.000270337	0.131118	Smc1a
1417831_at	X	ENSMUSG00000041133	9.50669	9.67731	9.08117	8.46243	8.63944	8.35517	0.936047	1.91328	0.000207258	0.11984	Smc1a
1416167_at	X	ENSMUSG00000025289	11.6424	11.6452	11.7173	11.3795	11.3202	11.3886	0.305533	1.23588	0.00123509	0.278519	Prdx4
1436883_at	X	ENSMUSG00000046873	9.44617	9.54198	9.24855	8.95216	8.88808	9.0071	0.463115	1.37852	0.000686528	0.219597	Mbtps2	X gene cluster 9
1418095_at	X	ENSMUSG00000041476	9.38244	9.24355	9.34298	8.64184	8.63148	8.64999	0.681886	1.60424	5.40123e-06	0.0135334	Smpx
1442154_at	X	ENSMUSG00000031370	6.76488	6.8287	6.65127	6.39669	6.2923	6.40855	0.382434	1.30354	0.000787446	0.234381	Zrsr2
1455727_at	X	ENSMUSG00000031370	9.46766	9.51059	9.41794	8.97674	9.10193	9.09665	0.406956	1.32589	0.000306106	0.132747	Zrsr2
